# Supplementary material for: The role of cat eye narrowing movements in cat–human communication
Source: Sci Rep. 2020 Oct 5;10:16503. doi: 10.1038/s41598-020-73426-0 (PMC7536207; doi:10.1038/s41598-020-73426-0)
Supplement: Supplementary file 4 — Supplementary Information 4. [file 41598_2020_73426_MOESM4_ESM.xlsx]

## Sheet: Experiment 1
The role of cat eye narrowing movements in cat-human communication
Tasmin Humphrey, Leanne Proops, Jemma Forman, Rebecca Spooner & Karen McComb
Cat	Rate of Half-blink (Slow Blink Stimulus)	Rate of Blink (Slow Blink Stimulus)	Rate of Eye Closure (Slow Blink Stimulus)	Rate of Eye Narrowing (Slow Blink Stimulus)	Rate of Half-blink (No Human Interaction)	Rate of Blink (No Human Interaction)	Rate of Eye Closure (No Human Interaction)	Rate of Eye Narrowing (No Human Interaction)
1	0.39	0	0	0.1	0.11	0	0	0
2	0.5	0	0	0.05	0.1	0	0	0
3	0.05	0	0	0	0.14	0	0	0
5	0.24	0.01	0	0.14	0.12	0.01	0	0.04
6	0.21	0.1	0	0	0.19	0	0	0
7	0.08	0.01	0	0.01	0.04	0	0	0.03
8	0.14	0	0.21	0.11	0.16	0	0	0.06
10	0.15	0	0	0	0.06	0	0	0
11	0.6	0	0	0.26	0.14	0	0	0.05
12	0.16	0	0	0.05	0.05	0	0	0
13	0.05	0.01	0	0	0.14	0.05	0.01	0.03
14	0.1	0	0	0	0.12	0	0	0.04
15	0.25	0	0	0.03	0.17	0	0	0
16	0.14	0	0	0.01	0.06	0	0	0.03
17	0.17	0.03	0.02	0.1	0.07	0.01	0	0.03
18	0.17	0	0.04	0.17	0.13	0.03	0.03	0.1
19	0.3	0.03	0.09	0.09	0.26	0.08	0.03	0.08
20	0.15	0	0	0.03	0.01	0	0	0

## Sheet: Experiment 2
The role of cat eye narrowing movements in cat-human communication
Tasmin Humphrey, Leanne Proops, Jemma Forman, Rebecca Spooner & Karen McComb
Cat	Half-blink (Slow Blink Stimulus)	Eye Closure (Slow Blink Stimulus)	Eye Narrowing (Slow Blink Stimulus)	Half-blink (Neutral )	Eye Closure (Neutral )	Eye Narrowing (Neutral)	Total_Eye_Movements (Slow Blink Stimulus)	Approach (Slow Blink Stimulus)	Approach (Neutral)
1	5	0	2	2	0	0	7	3	3
2	2	0	0	0	0	0	2	3	2
3	1	0	0	1	1	0	1	2	2
4	26	0	12	6	1	1	38	3	2
5	2	3	2	4	2	4	7	3	3
6	6	0	0	1	0	0	6	3	3
7	14	0	12	3	1	0	26	3	3
8	4	1	3	0	1	0	8	3	3
9	8	1	5	2	0	0	14	3	3
10	2	0	0	0	0	0	2	3	3
11	3	0	1	3	0	0	4	3	2
12	6	0	3	0	0	1	9	2	1
13	2	0	1	2	0	0	3	2	2
14	4	5	3	4	2	0	12	3	2
15	0	3	0	4	2	0	3	3	3
16	6	0	1	1	0	0	7	3	1
17	4	1	5	2	1	0	10	2	2
18	1	0	0	0	0	0	1	3	3
